# Supplementary material for: Matrix Bound Nanovesicles Modulatory Effect of Inflammation In Vitro in THP-1 Cells
Source: Pharmaceutics. 2026 Jun 11;18(6):720. doi: 10.3390/pharmaceutics18060720 (PMC13306160; doi:10.3390/pharmaceutics18060720)
Supplement: Supplementary file 1 [file pharmaceutics-18-00720-s001.zip]

Archive with 1 entries (1 files):
- pharmaceutics-4260842-supplementary.pdf
